# Supplementary material for: Toxic effects of sodium dodecyl sulfate on planarian Dugesia japonica
Source: PeerJ. 2023 Jul 10;11:e15660. doi: 10.7717/peerj.15660 (PMC10340106; doi:10.7717/peerj.15660)
Supplement: Data S1 [file peerj-11-15660-s003.xlsx]

## Sheet: LC50
	SDS solution concentration（mg/L）	The number of planarians deaths at different times
		24 h	48 h	72 h	96 h
	control	0	0	0	0
	3	0	5	8	15
	3.5	6	12	16	20
	4	13	17	23	28
	4.5	19	24	27	30
	5	25	30
	6	28	30

## Sheet: SOD, CAT and MDA
	OD1
	control	0.5 mg/L-1d	0.5 mg/L-3d	0.5 mg/L-5d	1.0 mg/L-1d	1.0 mg/L-3d	1.0 mg/L-5d
SOD(experiment)	0.163449	0.165105	0.144531	0.137294	0.140214	0.13125	0.14626
CAT(control/experiment)	0.732423/0.725689	0.734678/0.719617	0.747077/0.70891	0.739261/0.729201	0.744356/0.723747	0.799717/0.728261	0.774405/0.716918
MDA(experiment)	0.0400179	0.0400737	0.0407104	0.0417078	0.0475783	0.041194	0.0410219
	OD2
	control	0.5 mg/L-1d	0.5 mg/L-3d	0.5 mg/L-5d	1.0 mg/L-1d	1.0 mg/L-3d	1.0 mg/L-5d
SOD(experiment)	0.15904	0.163253	0.140508	0.133078	0.139146	0.138254	0.142986
CAT(control/experiment)	0.743834/0.732881	0.746239/0.733948	0.759616/0.717133	0.761339/0.747344	0.735147/0.711872	0.813132/0.74457	0.789747/0.739283
MDA(experiment)	0.0400979	0.0400737	0.0409104	0.0427078	0.0475783	0.041194	0.0402919
	OD3
	control	0.5 mg/L-1d	0.5 mg/L-3d	0.5 mg/L-5d	1.0 mg/L-1d	1.0 mg/L-3d	1.0 mg/L-5d
SOD(experiment)	0.152259	0.158482	0.139308	0.131488	0.132745	0.130431	0.141355
CAT(control/experiment)	0.731149/0.723389	0.737152/0.727852	0.746054/0.706345	0.736889/0.727041	0.741246/0.722785	0.806984/0.72502	0.77452/0.713631
MDA(experiment)	0.041048	0.0408851	0.0418986	0.0426013	0.049438	0.0421313	0.040048

## Sheet: qPCR
	CT1													CT2													CT3
	control			1d			3d			5d				control			1d			3d			5d				control			1d			3d			5d
actin	15.14	15.09	15.09	15.02	14.99	15	14.88	14.88	14.84	14.88	14.97	14.96		14.19	14.13	13.93	14.21	14.27	14.24	14.45	14.52	14.45	14.3	14.45	14.43		12.77	12.71	12.57	12.35	12.38	12.38	12.82	12.79	12.92	12.71	12.76	12.91
caspase3	27.63	27.57	27.14	27.21	27.12	27.02	26.89	27.14	27.1	26.61	26.8	26.75		25.57	25.52	25.67	25.51	25.23	25.36	25.25	25.19	25.22	25.11	25.07	25.09		18.94	19.07	18.93	18.12	18.25	18.16	18.87	18.79	18.86	18.89	19	18.99
actin	12.99	12.93	12.78	12.92	12.87	12.73	12.53	12.63	12.5	12.86	12.9	12.79		12.83	12.52	12.78	12.73	12.87	12.82	12.5	12.64	12.7	12.78	12.73	12.85		14.67	14.63	14.78	14.08	14.12	14.05	14.24	14.06	14.36	15.29	15.53	15.27
piwiA	18.53	18.72	18.35	18.53	18.64	18.48	18.49	18.69	18.22	18.65	18.93	18.91		18.69	18.73	18.3	18.92	18.75	18.81	19.07	18.95	18.93	18.95	18.83	18.91		20.72	20.61	20.53	20.19	20.11	20.49	19.66	20.14	20.01	21.62	21.83	21.74
actin	12.99	12.93	12.78	12.92	12.87	12.73	12.53	12.63	12.5	12.86	12.9	12.79		12.83	12.52	12.78	12.73	12.87	12.82	12.5	12.64	12.7	12.78	12.73	12.85		14.67	14.63	14.78	14.08	14.12	14.05	14.24	14.06	14.36	15.29	15.53	15.27
piwiB	16.92	16.91	16.86	16.88	16.9	16.67	16.85	16.75	16.82	17.01	17.1	17		17.05	17.06	17.03	17.1	17.06	17.09	17.2	17.19	17.19	17.27	17.29	17.34		18.43	18.29	18.25	17.85	17.5	17.91	18.58	18.34	18.51	19.48	19.8	19.65
actin	15.14	15.09	15.09	15.02	14.99	15	14.88	14.88	14.84	14.88	14.97	14.96		14.19	14.13	13.93	14.21	14.27	14.24	14.45	14.52	14.45	14.3	14.45	14.43		14.67	14.63	14.78	14.08	14.12	14.05	14.24	14.06	14.36	15.29	15.53	15.27
PCNA	24	23.74	23.86	23.84	23.91	23.76	23.94	23.92	23.81	24.51	24.44	24.43		22.74	22.73	22.71	22.91	22.9	22.88	23.42	23.39	23.4	24.24	24.31	24.43		23.47	23.49	23.35	23.5	23.57	23.54	22.92	23.3	23.18	24.69	24.72	24.68
actin	12.99	12.93	12.78	12.92	12.87	12.73	12.53	12.63	12.5	12.86	12.9	12.79		12.83	12.52	12.78	12.73	12.87	12.82	12.5	12.64	12.7	12.78	12.73	12.85		12.77	12.71	12.57	12.35	12.38	12.38	12.82	12.79	12.92	12.71	12.76	12.91
cyclinB	22.16	22.6	22.49	22.93	22.99	22.86	22.95	23.04	22.96	23.13	23.03	23.08		22.9	22.98	22.81	23.12	23.2	23.16	23.12	22.95	23.1	23.36	23.41	23.33		22.79	22.6	22.79	22.63	22.62	22.61	22.9	23.12	22.97	23.22	23.32	23.22
actin	12.99	12.93	12.78	12.92	12.87	12.73	12.53	12.63	12.5	12.86	12.9	12.79		12.83	12.52	12.78	12.73	12.87	12.82	12.5	12.64	12.7	12.78	12.73	12.85		13.06	13.24	13.11	12.76	12.79	12.74	12.95	12.76	12.81	13.03	13.17	13.2
RAD51	22.74	22.62	22.65	22.82	22.78	22.57	22.84	22.76	22.69	22.88	22.95	22.84		22.03	22.33	22.23	22.8	22.82	22.85	22.91	22.96	22.96	22.59	22.55	22.51		22.04	22.62	22.6	22.74	22.61	22.47	22.94	23	22.92	22.82	22.47	22.74
